# Supplementary material for: Neurokernel: An Open Source Platform for Emulating the Fruit Fly Brain
Source: PLoS One. 2016 Jan 11;11(1):e0146581. doi: 10.1371/journal.pone.0146581 (PMC4709234; doi:10.1371/journal.pone.0146581)
Supplement: S1 Video — This video depicts a natural video signal input to the photoreceptors in the 721 ommatidia comprised by the retina model, average photoreceptor response per ommatidium, and outputs (membrane potentials) of select photoreceptors (R1) in retina and neurons (L1, L2) in the lamina. (ZIP) [file pone.0146581.s001.zip]

Archive with 3 entries (2 files):
- retina_lamina.mp4
- __MACOSX/
- __MACOSX/._retina_lamina.mp4
